# Supplementary material for: Comparative study on fruit development and oil synthesis in two cultivars of Camellia oleifera
Source: BMC Plant Biol. 2021 Jul 23;21:348. doi: 10.1186/s12870-021-03114-2 (PMC8299657; doi:10.1186/s12870-021-03114-2)
Supplement: Supplementary file 1 — Additional file 1. Climate conditions of July to October in 2019 in Changsha, Hunan, China. [file 12870_2021_3114_MOESM1_ESM.xlsx]

## Sheet: Sheet1
Table S1 Climate conditions of July to October in 2019 in Changsha. Hunan. China.
Month	Average temperature / °C	Rainfall / mm	Sunshine hours / h
July	28.3	192.3	186
August	30.1	58.6	241
September	26.4	4.3	247
October	19.9	49.6	135
The data was come from Hunan Provincial Bureau of Statistics (http://www.tjj.hunan.gov.cn/) and Hunan Meteorological Bureau (http://www.hn.cma.gov.cn/).
